# Supplementary material for: Okadaic Acid Activates JAK/STAT Signaling to Affect Xenobiotic Metabolism in HepaRG Cells
Source: Cells. 2023 Feb 28;12(5):770. doi: 10.3390/cells12050770 (PMC10000888; doi:10.3390/cells12050770)
Supplement: Supplementary file 1 [file cells-12-00770-s001.zip]

Archive with 1 entries (1 files):
- cells-2234378-supplementary.pdf
